# Supplementary material for: The Associations of Child’s Clinical Conditions and Behavioral Problems with Parenting Stress among Families of Preschool-Aged Children: 2018–2019 National Survey of Child Health
Source: Children (Basel). 2022 Feb 11;9(2):241. doi: 10.3390/children9020241 (PMC8869988; doi:10.3390/children9020241)
Supplement: Supplementary file 1 [file children-09-00241-s001.zip]

Archive with 1 entries (1 files):
- children-1557715-supplementary.pdf
